# Supplementary material for: Bacillus cereus as a Major Cause of Discarded Pasteurized Human Banked Milk: A Single Human Milk Bank Experience
Source: Foods. 2021 Dec 1;10(12):2955. doi: 10.3390/foods10122955 (PMC8700665; doi:10.3390/foods10122955)
Supplement: Supplementary file 1 [file foods-10-02955-s001.zip]

Archive with 1 entries (1 files):
- foods-1428760-supplementary.pdf
